# Supplementary material for: Cow Milk Extracellular Vesicle Effects on an In Vitro Model of Intestinal Inflammation
Source: Biomedicines. 2022 Feb 28;10(3):570. doi: 10.3390/biomedicines10030570 (PMC8945533; doi:10.3390/biomedicines10030570)
Supplement: Supplementary file 1 [file biomedicines-10-00570-s001.zip]

Archive with 1 entries (1 files):
- biomedicines-1577274-supplementary.pdf
